# Supplementary material for: Comparison of the perioperative complications of high intensity focused ultrasound vs. laparoscopic surgery for uterine fibroids: a retrospective study
Source: Front Surg. 2025 Jul 17;12:1568000. doi: 10.3389/fsurg.2025.1568000 (PMC12310626; doi:10.3389/fsurg.2025.1568000)
Supplement: Supplementary file 1 [file Datasheet1.zip]

Archive with 4 entries (3 files):
- Revised supplementary tables/
- Revised supplementary tables/Appendix 1 final version.doc
- Revised supplementary tables/Appendix 2 final version.doc
- Revised supplementary tables/Appendix 3 final version.doc
